# Supplementary material for: A synopsis of East-Mediterranean Synaphris Simon, 1894 (Araneae, Synaphridae) with a description of a new species from Israel
Source: Zookeys. 2011 Feb 23;(82):35–44. doi: 10.3897/zookeys.82.957 (PMC3088495; doi:10.3897/zookeys.82.957)
Supplement: XML Treatment for Synaphris lehtineni [file zookeys.82.957-treatment1.xml]

<!DOCTYPE tp:taxon-treatment
  PUBLIC "-//TaxonX//DTD Taxonomic Treatment Publishing DTD v0 20100105//EN" "tax-treatment-NSO.dtd">
<tp:taxon-treatment xmlns:tp="http://www.plazi.org/taxpub"><tp:treatment-meta><mixed-citation publication-type="journal"><person-group><name><surname>Marusik</surname><given-names>Yuri M.</given-names></name><name><surname>Zonstein</surname><given-names>Sergei</given-names></name></person-group><article-title>A synopsis of East-Mediterranean <italic>Synaphris</italic> Simon, 1894 (Araneae, Synaphridae) with a description of a new species from Israel</article-title><source>Zookeys</source><day>23</day><month>2</month><year>2011</year><volume>2011</volume><issue>82</issue><fpage>35</fpage><lpage>44</lpage><pub-id pub-id-type="doi">10.3897/zookeys.82.957</pub-id></mixed-citation></tp:treatment-meta><tp:nomenclature><tp:taxon-name>
                      <tp:taxon-name-part taxon-name-part-type="genus">Synaphris</tp:taxon-name-part>
                      <tp:taxon-name-part taxon-name-part-type="species">lehtineni</tp:taxon-name-part>
                    </tp:taxon-name><tp:taxon-authority>Marusik, Gnelitsa &amp; Kovblyuk, 2005</tp:taxon-authority><xref ref-type="fig" rid="F2">Figs 12, 15</xref><xref ref-type="fig" rid="F3">16</xref><tp:nomenclature-citation-list><tp:nomenclature-citation><tp:taxon-name>Synaphris lehtineni</tp:taxon-name><comment><xref ref-type="bibr" rid="B6">Marusik et al. 2005</xref>: 125, f. 1–4, 6–14, 18–31 (♂♀).</comment></tp:nomenclature-citation></tp:nomenclature-citation-list></tp:nomenclature><tp:treatment-sec sec-type="Comments"><title>Comments.</title><p>This species was described on the basis of 30 specimens collected from a single Crimean locality (<xref ref-type="bibr" rid="B6">Marusik et al. 2005</xref>). After the species was described, repeated attempts to recollect it from the type locality have been unsuccessful (Kovblyuk pers. comm.). This may indicate that its population density can fluctuate significantly. Although not recollected from the type locality, it was found in one more locality on the south-eastern coast of the Crimean peninsula (<xref ref-type="bibr" rid="B4">Kovblyuk et al. 2008</xref>). Here we provide only comparative figures that enable its discrimination from other East-Mediterranean species<italic>. S. lehtineni</italic> is the northernmost species of the genus. All specimens were found under stones in the sub-Mediterranean <tp:taxon-name>Quercus</tp:taxon-name>-<tp:taxon-name>Pistacia</tp:taxon-name>-<tp:taxon-name>Abies</tp:taxon-name>-<tp:taxon-name>Juniperus</tp:taxon-name> forest, on small sheet-webs (Kovblyuk pers. comm.).</p></tp:treatment-sec><tp:treatment-sec><!--Section generated to contain objects referenced in tp:taxon-treatment.--><fig id="F2" position="float" orientation="portrait"><label>Figures 8–15.</label><caption><p>Scanning electron microphotographs of the male palp of <tp:taxon-name>Synaphris wunderlichi</tp:taxon-name> sp. n. (<bold>8–11, 14</bold>), <tp:taxon-name>Synaphris lehtineni</tp:taxon-name> (<bold>12, 15</bold>) and <tp:taxon-name>Synaphris orientalis</tp:taxon-name> (<bold>13</bold>). <bold>8, 12–13</bold> prolateral <bold>9</bold> retrolateral <bold>10</bold> caudal <bold>11</bold> anterior <bold>14–15</bold> palp with removed bulbus showing femur-tibia, anterior. Scale = 0.1 mm if not otherwise stated.</p></caption><graphic xmlns:xlink="http://www.w3.org/1999/xlink" xlink:href="ZooKeys-082-035-g002.jpg" position="float" orientation="portrait" xlink:type="simple"/></fig><fig id="F3" position="float" orientation="portrait"><label>Figures 16–22.</label><caption><p>Male palp of <tp:taxon-name>Synaphris lehtineni</tp:taxon-name> (<bold>16</bold>), <tp:taxon-name>Synaphris orientalis</tp:taxon-name> (<bold>17</bold>), <tp:taxon-name>Synaphris wunderlichi</tp:taxon-name> sp. n. (<bold>18–20</bold>) and <tp:taxon-name>Synaphris letourneuxi</tp:taxon-name> (<bold>21–22</bold>). <bold>16–18</bold> prolateral <bold>19, 22</bold> retrolateral <bold>20</bold> anterior <bold>21</bold> retrolateral-anterior. Scale = 0.1 mm if not otherwise stated. <bold>16–17</bold> after <xref ref-type="bibr" rid="B6">Marusik et al. (2005)</xref>; <bold>21–22</bold> after <xref ref-type="bibr" rid="B11">Wunderlich (1980)</xref>.</p></caption><graphic xmlns:xlink="http://www.w3.org/1999/xlink" xlink:href="ZooKeys-082-035-g003.jpg" position="float" orientation="portrait" xlink:type="simple"/></fig></tp:treatment-sec><ref-list><ref id="B6"><mixed-citation xmlns:xlink="http://www.w3.org/1999/xlink" xlink:type="simple"><person-group><name name-style="western"><surname>Marusik</surname><given-names>YM</given-names></name><name name-style="western"><surname>Gnelitsa</surname><given-names>VA</given-names></name><name name-style="western"><surname>Kovblyuk</surname><given-names>MM</given-names></name></person-group> (<year>2005</year>)<article-title> A new species of <italic>Synaphris</italic> (Araneae, Synaphridae) from Ukraine.</article-title><source>Bulletin of the British Arachnological Society</source><volume>13</volume> (<issue>4</issue>):<fpage>125</fpage>-<lpage>130</lpage>.</mixed-citation></ref><ref id="B11"><mixed-citation xmlns:xlink="http://www.w3.org/1999/xlink" xlink:type="simple"><person-group><name name-style="western"><surname>Wunderlich</surname><given-names>J</given-names></name></person-group> (<year>1980</year>)<article-title> Über europäische Symphytognathidae (Arach.: Araneae).</article-title><source>Verhandlungen des naturwissenschaftlichen Vereins in Hamburg (Neue Folge)</source><volume>23</volume>:<fpage>259</fpage>-<lpage>273</lpage>.</mixed-citation></ref><ref id="B4"><mixed-citation xmlns:xlink="http://www.w3.org/1999/xlink" xlink:type="simple"><person-group><name name-style="western"><surname>Kovblyuk</surname><given-names>MM</given-names></name><name name-style="western"><surname>Nadolny</surname><given-names>AA</given-names></name><name name-style="western"><surname>Gnelitsa</surname><given-names>VA</given-names></name><name name-style="western"><surname>Zhukovets</surname><given-names>EM</given-names></name></person-group> (<year>2008</year>)<article-title> Spiders (Arachnida, Aranei) of the Martyan Cape Reserve (Crimea, Ukraine).</article-title><source>Caucasian Entomological Bulletin</source><volume>4</volume> (<issue>1</issue>):<fpage>3</fpage>-<lpage>40</lpage>.</mixed-citation></ref></ref-list></tp:taxon-treatment>
