# Supplementary material for: A synopsis of East-Mediterranean Synaphris Simon, 1894 (Araneae, Synaphridae) with a description of a new species from Israel
Source: Zookeys. 2011 Feb 23;(82):35–44. doi: 10.3897/zookeys.82.957 (PMC3088495; doi:10.3897/zookeys.82.957)
Supplement: XML Treatment for Synaphris letourneuxi [file zookeys.82.957-treatment2.xml]

<!DOCTYPE tp:taxon-treatment
  PUBLIC "-//TaxonX//DTD Taxonomic Treatment Publishing DTD v0 20100105//EN" "tax-treatment-NSO.dtd">
<tp:taxon-treatment xmlns:tp="http://www.plazi.org/taxpub"><tp:treatment-meta><mixed-citation publication-type="journal"><person-group><name><surname>Marusik</surname><given-names>Yuri M.</given-names></name><name><surname>Zonstein</surname><given-names>Sergei</given-names></name></person-group><article-title>A synopsis of East-Mediterranean <italic>Synaphris</italic> Simon, 1894 (Araneae, Synaphridae) with a description of a new species from Israel</article-title><source>Zookeys</source><day>23</day><month>2</month><year>2011</year><volume>2011</volume><issue>82</issue><fpage>35</fpage><lpage>44</lpage><pub-id pub-id-type="doi">10.3897/zookeys.82.957</pub-id></mixed-citation></tp:treatment-meta><tp:nomenclature><tp:taxon-name>
                    	<tp:taxon-name-part taxon-name-part-type="genus">Synaphris</tp:taxon-name-part>
                    	<tp:taxon-name-part taxon-name-part-type="species">letourneuxi</tp:taxon-name-part>
                    </tp:taxon-name><tp:taxon-authority>(Simon, 1884)</tp:taxon-authority><xref ref-type="fig" rid="F3">Figs 21–22</xref><tp:nomenclature-citation-list><tp:nomenclature-citation><tp:taxon-name>Grammonota letourneuxi</tp:taxon-name><comment><xref ref-type="bibr" rid="B9">Simon 1884</xref>: 599 (♂).</comment></tp:nomenclature-citation><tp:nomenclature-citation><tp:taxon-name>Synaphris letourneuxi</tp:taxon-name><comment>: <xref ref-type="bibr" rid="B10">Simon 1894</xref>: 589.</comment></tp:nomenclature-citation><tp:nomenclature-citation><tp:taxon-name>Synaphris letourneuxi</tp:taxon-name><comment>: <xref ref-type="bibr" rid="B2">Levi and Levi 1962</xref>: 64, f. 311 (♂).</comment></tp:nomenclature-citation><tp:nomenclature-citation><tp:taxon-name>Synaphris letourneuxi</tp:taxon-name><comment>: <xref ref-type="bibr" rid="B1">Brignoli 1970</xref>: 1407, f. 7–10 (♂).</comment></tp:nomenclature-citation><tp:nomenclature-citation><tp:taxon-name>Synaphris letourneuxi</tp:taxon-name><comment><xref ref-type="bibr" rid="B11">Wunderlich 1980</xref>: 259, f. 15–16 (♂).</comment></tp:nomenclature-citation><tp:nomenclature-citation><tp:taxon-name>Synaphris letourneuxi</tp:taxon-name><comment>: <xref ref-type="bibr" rid="B13">Wunderlich 1987</xref>: 137, f. 363 (♂).</comment></tp:nomenclature-citation></tp:nomenclature-citation-list></tp:nomenclature><tp:treatment-sec sec-type="Comments"><title>Comments.</title><p>This is the type species of the genus. The species remains known from the male holotype only, collected in Aswan (=Assuan, Egypt). Although it has been redescribed several times, details of its male palp remain unknown. Neither lamella, nor the embolus basis, the course of the seminal duct or position of the cymbial furrow have been depicted or verbally described.</p></tp:treatment-sec><tp:treatment-sec><!--Section generated to contain objects referenced in tp:taxon-treatment.--><fig id="F3" position="float" orientation="portrait"><label>Figures 16–22.</label><caption><p>Male palp of <tp:taxon-name>Synaphris lehtineni</tp:taxon-name> (<bold>16</bold>), <tp:taxon-name>Synaphris orientalis</tp:taxon-name> (<bold>17</bold>), <tp:taxon-name>Synaphris wunderlichi</tp:taxon-name> sp. n. (<bold>18–20</bold>) and <tp:taxon-name>Synaphris letourneuxi</tp:taxon-name> (<bold>21–22</bold>). <bold>16–18</bold> prolateral <bold>19, 22</bold> retrolateral <bold>20</bold> anterior <bold>21</bold> retrolateral-anterior. Scale = 0.1 mm if not otherwise stated. <bold>16–17</bold> after <xref ref-type="bibr" rid="B6">Marusik et al. (2005)</xref>; <bold>21–22</bold> after <xref ref-type="bibr" rid="B11">Wunderlich (1980)</xref>.</p></caption><graphic xmlns:xlink="http://www.w3.org/1999/xlink" xlink:href="ZooKeys-082-035-g003.jpg" position="float" orientation="portrait" xlink:type="simple"/></fig></tp:treatment-sec><ref-list><ref id="B6"><mixed-citation xmlns:xlink="http://www.w3.org/1999/xlink" xlink:type="simple"><person-group><name name-style="western"><surname>Marusik</surname><given-names>YM</given-names></name><name name-style="western"><surname>Gnelitsa</surname><given-names>VA</given-names></name><name name-style="western"><surname>Kovblyuk</surname><given-names>MM</given-names></name></person-group> (<year>2005</year>)<article-title> A new species of <italic>Synaphris</italic> (Araneae, Synaphridae) from Ukraine.</article-title><source>Bulletin of the British Arachnological Society</source><volume>13</volume> (<issue>4</issue>):<fpage>125</fpage>-<lpage>130</lpage>.</mixed-citation></ref><ref id="B11"><mixed-citation xmlns:xlink="http://www.w3.org/1999/xlink" xlink:type="simple"><person-group><name name-style="western"><surname>Wunderlich</surname><given-names>J</given-names></name></person-group> (<year>1980</year>)<article-title> Über europäische Symphytognathidae (Arach.: Araneae).</article-title><source>Verhandlungen des naturwissenschaftlichen Vereins in Hamburg (Neue Folge)</source><volume>23</volume>:<fpage>259</fpage>-<lpage>273</lpage>.</mixed-citation></ref><ref id="B9"><mixed-citation xmlns:xlink="http://www.w3.org/1999/xlink" xlink:type="simple"><person-group><name name-style="western"><surname>Simon</surname><given-names>E</given-names></name></person-group> (<year>1884</year>)<article-title> Les arachnides de France.</article-title><source>Paris,</source><volume>5</volume>:<fpage>180</fpage>-<lpage>885</lpage>.</mixed-citation></ref><ref id="B10"><mixed-citation xmlns:xlink="http://www.w3.org/1999/xlink" xlink:type="simple"><person-group><name name-style="western"><surname>Simon</surname><given-names>E</given-names></name></person-group> (<year>1894</year>)<article-title> Histoire naturelle des araignées.</article-title><source>Paris,</source><volume>1</volume>:<fpage>489</fpage>-<lpage>760</lpage>.</mixed-citation></ref><ref id="B2"><mixed-citation xmlns:xlink="http://www.w3.org/1999/xlink" xlink:type="simple"><person-group><name name-style="western"><surname>Levi</surname><given-names>HW</given-names></name><name name-style="western"><surname>Levi</surname><given-names>LR</given-names></name></person-group> (<year>1962</year>)<article-title> The genera of the spider family Theridiidae.</article-title><source>Bulletin of the museum of comparative zoology,Harvard</source><volume>127</volume>:<fpage>1</fpage>-<lpage>71</lpage>.</mixed-citation></ref><ref id="B1"><mixed-citation xmlns:xlink="http://www.w3.org/1999/xlink" xlink:type="simple"><person-group><name name-style="western"><surname>Brignoli</surname><given-names>PM</given-names></name></person-group> (<year>1970</year>)<article-title> Contribution à la connaissance des Symphytognathidae paléarctiques (Arachnida, Araneae).</article-title><source>Bulletin du Muséum national d’Histoire naturelle Paris</source><volume>41</volume> (<issue>6</issue>):<fpage>1403</fpage>-<lpage>1420</lpage>.</mixed-citation></ref><ref id="B13"><mixed-citation xmlns:xlink="http://www.w3.org/1999/xlink" xlink:type="simple"><person-group><name name-style="western"><surname>Wunderlich</surname><given-names>J</given-names></name></person-group> (<year>1987</year>)<source> Die Spinnen der Kanarischen Inseln und Madeiras: Adaptive Radiation, Biogeographie, Revisionen und Neubeschreibungen.</source><publisher-name>Triops Verlag</publisher-name>, <publisher-loc>Langen</publisher-loc>, <lpage>435</lpage> pp.</mixed-citation></ref></ref-list></tp:taxon-treatment>
