# Supplementary material for: A synopsis of East-Mediterranean Synaphris Simon, 1894 (Araneae, Synaphridae) with a description of a new species from Israel
Source: Zookeys. 2011 Feb 23;(82):35–44. doi: 10.3897/zookeys.82.957 (PMC3088495; doi:10.3897/zookeys.82.957)
Supplement: XML Treatment for Synaphris orientalis [file zookeys.82.957-treatment3.xml]

<!DOCTYPE tp:taxon-treatment
  PUBLIC "-//TaxonX//DTD Taxonomic Treatment Publishing DTD v0 20100105//EN" "tax-treatment-NSO.dtd">
<tp:taxon-treatment xmlns:tp="http://www.plazi.org/taxpub"><tp:treatment-meta><mixed-citation publication-type="journal"><person-group><name><surname>Marusik</surname><given-names>Yuri M.</given-names></name><name><surname>Zonstein</surname><given-names>Sergei</given-names></name></person-group><article-title>A synopsis of East-Mediterranean <italic>Synaphris</italic> Simon, 1894 (Araneae, Synaphridae) with a description of a new species from Israel</article-title><source>Zookeys</source><day>23</day><month>2</month><year>2011</year><volume>2011</volume><issue>82</issue><fpage>35</fpage><lpage>44</lpage><pub-id pub-id-type="doi">10.3897/zookeys.82.957</pub-id></mixed-citation></tp:treatment-meta><tp:nomenclature><tp:taxon-name>
                       <tp:taxon-name-part taxon-name-part-type="genus">Synaphris</tp:taxon-name-part>
                       <tp:taxon-name-part taxon-name-part-type="species">orientalis</tp:taxon-name-part>
                    </tp:taxon-name><tp:taxon-authority>Marusik &amp; Lehtinen, 2003</tp:taxon-authority><xref ref-type="fig" rid="F2">Figs 13</xref><xref ref-type="fig" rid="F3">17</xref><tp:nomenclature-citation-list><tp:nomenclature-citation><tp:taxon-name>Synaphris orientalis</tp:taxon-name><comment> Marusik &amp; Lehtinen 2003: 150, f. 1–24 (♂).</comment></tp:nomenclature-citation><tp:nomenclature-citation><tp:taxon-name>Synaphris orientalis</tp:taxon-name><comment>: <xref ref-type="bibr" rid="B6">Marusik et al. 2005</xref>: 128, f. 5, 15–17, 32 (♂).</comment></tp:nomenclature-citation></tp:nomenclature-citation-list></tp:nomenclature><tp:treatment-sec sec-type="Comments"><title>Comments</title><p>Like the type species, <tp:taxon-name>Synaphris orientalis</tp:taxon-name> remains known from the male holotype only, collected in western Turkmenistan. Despite this, the species was studied by means of scanning electron microscope and properly described by <xref ref-type="bibr" rid="B5">Marusik and Lehtinen (2003)</xref>.</p></tp:treatment-sec><tp:treatment-sec><!--Section generated to contain objects referenced in tp:taxon-treatment.--><fig id="F2" position="float" orientation="portrait"><label>Figures 8–15.</label><caption><p>Scanning electron microphotographs of the male palp of <tp:taxon-name>Synaphris wunderlichi</tp:taxon-name> sp. n. (<bold>8–11, 14</bold>), <tp:taxon-name>Synaphris lehtineni</tp:taxon-name> (<bold>12, 15</bold>) and <tp:taxon-name>Synaphris orientalis</tp:taxon-name> (<bold>13</bold>). <bold>8, 12–13</bold> prolateral <bold>9</bold> retrolateral <bold>10</bold> caudal <bold>11</bold> anterior <bold>14–15</bold> palp with removed bulbus showing femur-tibia, anterior. Scale = 0.1 mm if not otherwise stated.</p></caption><graphic xmlns:xlink="http://www.w3.org/1999/xlink" xlink:href="ZooKeys-082-035-g002.jpg" position="float" orientation="portrait" xlink:type="simple"/></fig><fig id="F3" position="float" orientation="portrait"><label>Figures 16–22.</label><caption><p>Male palp of <tp:taxon-name>Synaphris lehtineni</tp:taxon-name> (<bold>16</bold>), <tp:taxon-name>Synaphris orientalis</tp:taxon-name> (<bold>17</bold>), <tp:taxon-name>Synaphris wunderlichi</tp:taxon-name> sp. n. (<bold>18–20</bold>) and <tp:taxon-name>Synaphris letourneuxi</tp:taxon-name> (<bold>21–22</bold>). <bold>16–18</bold> prolateral <bold>19, 22</bold> retrolateral <bold>20</bold> anterior <bold>21</bold> retrolateral-anterior. Scale = 0.1 mm if not otherwise stated. <bold>16–17</bold> after <xref ref-type="bibr" rid="B6">Marusik et al. (2005)</xref>; <bold>21–22</bold> after <xref ref-type="bibr" rid="B11">Wunderlich (1980)</xref>.</p></caption><graphic xmlns:xlink="http://www.w3.org/1999/xlink" xlink:href="ZooKeys-082-035-g003.jpg" position="float" orientation="portrait" xlink:type="simple"/></fig></tp:treatment-sec><ref-list><ref id="B6"><mixed-citation xmlns:xlink="http://www.w3.org/1999/xlink" xlink:type="simple"><person-group><name name-style="western"><surname>Marusik</surname><given-names>YM</given-names></name><name name-style="western"><surname>Gnelitsa</surname><given-names>VA</given-names></name><name name-style="western"><surname>Kovblyuk</surname><given-names>MM</given-names></name></person-group> (<year>2005</year>)<article-title> A new species of <italic>Synaphris</italic> (Araneae, Synaphridae) from Ukraine.</article-title><source>Bulletin of the British Arachnological Society</source><volume>13</volume> (<issue>4</issue>):<fpage>125</fpage>-<lpage>130</lpage>.</mixed-citation></ref><ref id="B11"><mixed-citation xmlns:xlink="http://www.w3.org/1999/xlink" xlink:type="simple"><person-group><name name-style="western"><surname>Wunderlich</surname><given-names>J</given-names></name></person-group> (<year>1980</year>)<article-title> Über europäische Symphytognathidae (Arach.: Araneae).</article-title><source>Verhandlungen des naturwissenschaftlichen Vereins in Hamburg (Neue Folge)</source><volume>23</volume>:<fpage>259</fpage>-<lpage>273</lpage>.</mixed-citation></ref><ref id="B5"><mixed-citation xmlns:xlink="http://www.w3.org/1999/xlink" xlink:type="simple"><person-group><name name-style="western"><surname>Marusik</surname><given-names>YM</given-names></name><name name-style="western"><surname>Lehtinen</surname><given-names>PT</given-names></name></person-group> (<year>2003</year>)<article-title> Synaphridae Wunderlich, 1986 (Aranei, Araneoidea), new family status, with description of a new species from Turkmenistan.</article-title><source>Arthropoda Selecta</source><volume>11</volume> (<issue>2</issue>):<fpage>143</fpage>-<lpage>152</lpage>.</mixed-citation></ref></ref-list></tp:taxon-treatment>
