# Supplementary material for: A synopsis of East-Mediterranean Synaphris Simon, 1894 (Araneae, Synaphridae) with a description of a new species from Israel
Source: Zookeys. 2011 Feb 23;(82):35–44. doi: 10.3897/zookeys.82.957 (PMC3088495; doi:10.3897/zookeys.82.957)
Supplement: XML Treatment for Synaphris wunderlichi [file zookeys.82.957-treatment4.xml]

<!DOCTYPE tp:taxon-treatment
  PUBLIC "-//TaxonX//DTD Taxonomic Treatment Publishing DTD v0 20100105//EN" "tax-treatment-NSO.dtd">
<tp:taxon-treatment xmlns:tp="http://www.plazi.org/taxpub"><tp:treatment-meta><mixed-citation publication-type="journal"><person-group><name><surname>Marusik</surname><given-names>Yuri M.</given-names></name><name><surname>Zonstein</surname><given-names>Sergei</given-names></name></person-group><article-title>A synopsis of East-Mediterranean <italic>Synaphris</italic> Simon, 1894 (Araneae, Synaphridae) with a description of a new species from Israel</article-title><source>Zookeys</source><day>23</day><month>2</month><year>2011</year><volume>2011</volume><issue>82</issue><fpage>35</fpage><lpage>44</lpage><pub-id pub-id-type="doi">10.3897/zookeys.82.957</pub-id></mixed-citation></tp:treatment-meta><tp:nomenclature><tp:taxon-name>
                        <tp:taxon-name-part taxon-name-part-type="genus">Synaphris</tp:taxon-name-part>
                        <tp:taxon-name-part taxon-name-part-type="species">wunderlichi</tp:taxon-name-part>
                    <object-id xmlns:xlink="http://www.w3.org/1999/xlink" xlink:type="simple">urn:lsid:zoobank.org:act:90027054-25C3-43EB-9C22-462F3640BCD0</object-id>
                    </tp:taxon-name><tp:taxon-status xmlns:xlink="http://www.w3.org/1999/xlink" xlink:type="simple">sp. n.</tp:taxon-status><xref ref-type="fig" rid="F1">Figs 1</xref><xref ref-type="fig" rid="F2">11, 14</xref><xref ref-type="fig" rid="F3">18–20</xref></tp:nomenclature><tp:treatment-sec sec-type="Material"><title>Material</title><p>Holotype ♂ (TAU) and paratypes 29♂♂ (HUJ, TAU, GTM &amp; ZMMU) ISRAEL: Adulam 8 km SSW Beit-Shemesh, 31°39'N, 34°57'E, 350–400 m, oak maquis (<tp:taxon-name>Quercus calliprinos</tp:taxon-name>), pitfall traps, 15.04.2003 (U. Columbus &amp; T. Levanony).</p></tp:treatment-sec><tp:treatment-sec sec-type="Note"><title>Note</title><p>Although the species was numerous in pitfall traps, the second author (SZ) was unable to find any specimen by hand-picking or sifting the litter.</p></tp:treatment-sec><tp:treatment-sec sec-type="Etymology"><title>Etymology</title><p>The species name is a patronym in honour of our friend and colleague, the noted arachnologist Jörg Wunderlich (Germany), who erected the subfamily Synaphrinae.</p></tp:treatment-sec><tp:treatment-sec sec-type="Diagnosis"><title>Diagnosis</title><p>The new species can be separated from other East-Mediterranean species, <tp:taxon-name>Synaphris orientalis</tp:taxon-name>, <tp:taxon-name>Synaphris lehtineni</tp:taxon-name> and <tp:taxon-name>Synaphris letourneuxi</tp:taxon-name>, by its smaller size (carapace &lt; 0.5, in all other species longer than 0.5). In addition to size, the new species can be recognized by the relatively smaller lamella (cf. <xref ref-type="fig" rid="F2">Figs 8, 12–13</xref>), with less developed ridges. Number of lamellar ridges in the new species (about 6) is approximately half that of its East-Mediterranean congeners. In addition, <tp:taxon-name>Synaphris wunderlichi</tp:taxon-name> sp. n. has a relatively shorter and thicker palpal femur (cf. <xref ref-type="fig" rid="F2">Figs 14–15</xref>, <xref ref-type="fig" rid="F3">17–19, 22</xref>). The new species is most similar in size to <tp:taxon-name>Synaphris dalmatensis</tp:taxon-name> Wunderlich, 1980, but the Balkan species has relatively longer legs, and unlike other <tp:taxon-name>Synaphris</tp:taxon-name> species, it has tarsus I shorter than metatarsus I (0.24 and 0.21 respectively). The shape of the lamella in <tp:taxon-name>Synaphris dalmatensis</tp:taxon-name> is unknown.</p></tp:treatment-sec><tp:treatment-sec sec-type="Description"><title>Description</title><p>Male. Total length 0.91–0.96. Carapace: 0.46 long, 0.41 wide, uniformly coloured light brown with three dorsal median setae as in other species. Abdomen oval, lighter than carapace, without pattern.</p><p>Leg joint measurements:</p><table-wrap position="anchor" orientation="portrait"><table><tbody><tr><th rowspan="1" colspan="1"/><th rowspan="1" colspan="1">Femur</th><th rowspan="1" colspan="1">Patella &amp; Tibia</th><th rowspan="1" colspan="1">Metatarsus</th><th rowspan="1" colspan="1">Tarsus</th><th rowspan="1" colspan="1">Total</th></tr><tr><td rowspan="1" colspan="1">I</td><td rowspan="1" colspan="1">0.357</td><td rowspan="1" colspan="1">0.400</td><td rowspan="1" colspan="1">0.243</td><td rowspan="1" colspan="1">0.257</td><td rowspan="1" colspan="1">1.257</td></tr><tr><td rowspan="1" colspan="1">II</td><td rowspan="1" colspan="1">0.357</td><td rowspan="1" colspan="1">0.386</td><td rowspan="1" colspan="1">0.200</td><td rowspan="1" colspan="1">0.243</td><td rowspan="1" colspan="1">1.186</td></tr><tr><td rowspan="1" colspan="1">III</td><td rowspan="1" colspan="1">0.314</td><td rowspan="1" colspan="1">0.314</td><td rowspan="1" colspan="1">0.200</td><td rowspan="1" colspan="1">0.243</td><td rowspan="1" colspan="1">1.071</td></tr><tr><td rowspan="1" colspan="1">IV</td><td rowspan="1" colspan="1">0.386</td><td rowspan="1" colspan="1">0.371</td><td rowspan="1" colspan="1">0.214</td><td rowspan="1" colspan="1">0.257</td><td rowspan="1" colspan="1">1.228</td></tr></tbody></table></table-wrap><fig id="F1" position="float" orientation="portrait"><label>Figures 1–7.</label><caption><p>Prosoma and habitus of <tp:taxon-name>Synaphris wunderlichi</tp:taxon-name> sp. n. <bold>1–3</bold> prosoma with removed legs and palps, lateral, frontal and dorsal <bold>4–5</bold> habitus, dorsal and frontal <bold>6–7</bold> prosoma, lateral and ventral. Scale = 0.1 mm if not otherwise stated.</p></caption><graphic xmlns:xlink="http://www.w3.org/1999/xlink" xlink:href="ZooKeys-082-035-g001.jpg" position="float" orientation="portrait" xlink:type="simple"/></fig><fig id="F2" position="float" orientation="portrait"><label>Figures 8–15.</label><caption><p>Scanning electron microphotographs of the male palp of <tp:taxon-name>Synaphris wunderlichi</tp:taxon-name> sp. n. (<bold>8–11, 14</bold>), <tp:taxon-name>Synaphris lehtineni</tp:taxon-name> (<bold>12, 15</bold>) and <tp:taxon-name>Synaphris orientalis</tp:taxon-name> (<bold>13</bold>). <bold>8, 12–13</bold> prolateral <bold>9</bold> retrolateral <bold>10</bold> caudal <bold>11</bold> anterior <bold>14–15</bold> palp with removed bulbus showing femur-tibia, anterior. Scale = 0.1 mm if not otherwise stated.</p></caption><graphic xmlns:xlink="http://www.w3.org/1999/xlink" xlink:href="ZooKeys-082-035-g002.jpg" position="float" orientation="portrait" xlink:type="simple"/></fig><fig id="F3" position="float" orientation="portrait"><label>Figures 16–22.</label><caption><p>Male palp of <tp:taxon-name>Synaphris lehtineni</tp:taxon-name> (<bold>16</bold>), <tp:taxon-name>Synaphris orientalis</tp:taxon-name> (<bold>17</bold>), <tp:taxon-name>Synaphris wunderlichi</tp:taxon-name> sp. n. (<bold>18–20</bold>) and <tp:taxon-name>Synaphris letourneuxi</tp:taxon-name> (<bold>21–22</bold>). <bold>16–18</bold> prolateral <bold>19, 22</bold> retrolateral <bold>20</bold> anterior <bold>21</bold> retrolateral-anterior. Scale = 0.1 mm if not otherwise stated. <bold>16–17</bold> after <xref ref-type="bibr" rid="B6">Marusik et al. (2005)</xref>; <bold>21–22</bold> after <xref ref-type="bibr" rid="B11">Wunderlich (1980)</xref>.</p></caption><graphic xmlns:xlink="http://www.w3.org/1999/xlink" xlink:href="ZooKeys-082-035-g003.jpg" position="float" orientation="portrait" xlink:type="simple"/></fig><p>The palp as in <xref ref-type="fig" rid="F2">Figs 8–11, 14</xref>, <xref ref-type="fig" rid="F3">18–20</xref>. Femur short and thick; patella small; tibia wide, round and flat (<xref ref-type="fig" rid="F2">Fig. 14</xref>); lamella lanceolate with six longitudinal ridges, lamella invisible in compound microscope in prolateral view, but can be found in terminal view (<xref ref-type="fig" rid="F3">Fig. 20</xref>); seminal duct in the base of embolus is straight (<xref ref-type="fig" rid="F3">Fig. 18</xref>).</p><p><bold>Distribution</bold>. Type locality only.</p><p><bold>Comments</bold>. When we first examined these specimens from Israel, we thought that they might be conspecific with the generotype, <tp:taxon-name>Synaphris letourneuxi</tp:taxon-name>, described and known from neighbouring Egypt. The type locality of <tp:taxon-name>Synaphris letourneuxi</tp:taxon-name>, near Aswan<!--PageBreak--> (=Assuan), is quite distant from southern Israel. The holotype of <tp:taxon-name>Synaphris letourneuxi</tp:taxon-name> is 1.28 long, with carapace 0.53 long, distinctly larger than the new species. In addition to differences in the terminal part of the bulbus, <tp:taxon-name>Synaphris letourneuxi</tp:taxon-name> has a thinner and relatively longer palpal femur (cf. <xref ref-type="fig" rid="F3">Fig. 22</xref>). Unfortunately, the lamella in this species remains unknown, as in all other species described prior to its first observation in 2003.</p><fig id="F4" position="float" orientation="portrait"><label>Map 1.</label><caption><p>A map showing type localities and distribution of <tp:taxon-name>Synaphris letourneuxi</tp:taxon-name> (♦), <tp:taxon-name>Synaphris lehtineni</tp:taxon-name> (+), <tp:taxon-name>Synaphris wunderlichi</tp:taxon-name> sp. n. (•) and <tp:taxon-name>Synaphris orientalis</tp:taxon-name> (■).</p></caption><graphic xmlns:xlink="http://www.w3.org/1999/xlink" xlink:href="ZooKeys-082-035-g004.jpg" position="float" orientation="portrait" xlink:type="simple"/></fig></tp:treatment-sec><ref-list><ref id="B6"><mixed-citation xmlns:xlink="http://www.w3.org/1999/xlink" xlink:type="simple"><person-group><name name-style="western"><surname>Marusik</surname><given-names>YM</given-names></name><name name-style="western"><surname>Gnelitsa</surname><given-names>VA</given-names></name><name name-style="western"><surname>Kovblyuk</surname><given-names>MM</given-names></name></person-group> (<year>2005</year>)<article-title> A new species of <italic>Synaphris</italic> (Araneae, Synaphridae) from Ukraine.</article-title><source>Bulletin of the British Arachnological Society</source><volume>13</volume> (<issue>4</issue>):<fpage>125</fpage>-<lpage>130</lpage>.</mixed-citation></ref><ref id="B11"><mixed-citation xmlns:xlink="http://www.w3.org/1999/xlink" xlink:type="simple"><person-group><name name-style="western"><surname>Wunderlich</surname><given-names>J</given-names></name></person-group> (<year>1980</year>)<article-title> Über europäische Symphytognathidae (Arach.: Araneae).</article-title><source>Verhandlungen des naturwissenschaftlichen Vereins in Hamburg (Neue Folge)</source><volume>23</volume>:<fpage>259</fpage>-<lpage>273</lpage>.</mixed-citation></ref></ref-list></tp:taxon-treatment>
